# Supplementary material for: Arbuscular Mycorrhizal and Trichoderma longibrachiatum Enhance Soil Quality and Improve Microbial Community Structure in Albic Soil Under Straw Return
Source: J Fungi (Basel). 2025 Oct 18;11(10):747. doi: 10.3390/jof11100747 (PMC12565002; doi:10.3390/jof11100747)
Supplement: Supplementary file 1 [file jof-11-00747-s001.zip]

Archive with 1 entries (1 files):
- jof-3913389-supplementary.pdf
